# Supplementary material for: Dietary Fibre Intake, Adiposity, and Metabolic Disease Risk in Pacific and New Zealand European Women
Source: Nutrients. 2024 Oct 7;16(19):3399. doi: 10.3390/nu16193399 (PMC11479009; doi:10.3390/nu16193399)
Supplement: Supplementary file 1 [file nutrients-16-03399-s001.zip]

Archive with 1 entries (1 files):
- nutrients-3218776-supplementary.pdf
